# Supplementary material for: Clinical Impact of Implementing a Nurse-Led Adverse Drug Reaction Profile in Older Adults Prescribed Multiple Medicines in UK Primary Care: A Study Protocol for a Cluster-Randomised Controlled Trial
Source: Pharmacy (Basel). 2022 Apr 28;10(3):52. doi: 10.3390/pharmacy10030052 (PMC9149816; doi:10.3390/pharmacy10030052)
Supplement: Supplementary file 1 [file pharmacy-10-00052-s001.zip]

Archive with 9 entries (8 files):
- pharmacy-1644687-supplementary/
- pharmacy-1644687-supplementary/Supplementary Figure S1_The logic model.pdf
- pharmacy-1644687-supplementary/Supplementary Figure S2_Model of the concept&constructs.pdf
- pharmacy-1644687-supplementary/Supplementary File S1_Safety reporting.pdf
- pharmacy-1644687-supplementary/Supplementary File S2_Survey questions.pdf
- pharmacy-1644687-supplementary/Supplementary File S3_Interview guide.pdf
- pharmacy-1644687-supplementary/Supplementary Table S1_Trial registration dataset, Spirit checklist, Consort checklist.pdf
- pharmacy-1644687-supplementary/Supplementary Table S2_Fidelity measurement.pdf
- pharmacy-1644687-supplementary/Supplementary Table S3_GANTT chart of research activities.pdf
